# Supplementary material for: Human-inspired time-series health evaluation with an adaptive multimodal electronic skin
Source: Sci Adv. 2026 Jul 31;12(31):eaeg5606. doi: 10.1126/sciadv.aeg5606 (PMC13426441; doi:10.1126/sciadv.aeg5606)
Supplement: Supplementary file 2 — Movies S1 and S2 [file sciadv.aeg5606_movies_s1_and_s2.zip]

Archive with 2 entries (2 files):
- aeg5606_movie_s1.mp4
- aeg5606_movie_s2.mp4
